# Supplementary material for: Towards objective measurement of reproductive performance of traditionally managed goat flocks in the drylands of Ethiopia
Source: Trop Anim Health Prod. 2021 Feb 8;53(1):156. doi: 10.1007/s11250-021-02556-y (PMC7870603; doi:10.1007/s11250-021-02556-y)
Supplement: Supplementary file 1 — (XLSX 58 kb) [file 11250_2021_2556_MOESM1_ESM.xlsx]

## Sheet: GARPI calcualtor 
Estimation of Goat annual reproductive perfomance index (G-ARPI)
Please answer the following 7 question
	Provide estimation from 100 mature does
1. From 100 mature does in your flock, how many are pregnant during one year	100
2. From 100 mature does inyour flock, how many of kids born during one year	100
3. From 100 mature does inyour flock, how many kids survived to weaning during one year	100
	Give percentage
4. Provide an estimate of overall abortion in your goat flock	10
5. Provide an estimate of overall kid mortality in your goat flock	5
6. Provide an estimate of percentage of all birth defects in your goat flock	3
	Number of months
7. What is avarage interval between successive kidding during one year	7
Standarization of ARO varaibles	ARO			loadings
pr	0.466956			0.5262
kr	0.802263			0.6244
wr	1.12912			0.5773
Standarization of ARW varaibles
ar	-0.431002			0.6386
kmr	-0.504795			0.5907
dfr	-0.395872			0.4932
Estimation of ARO and ARW factors
Annual reproductive output (ARO) factor	1.39848
Annual reproductive wastage (ARW) factor	-0.768664
Standarization of ARPI factor
KI	-0.641414			-0.527685
ARO	0.909786			0.572349
ARW	-0.660568			-0.627666
Your flock ARPI is	8.47531
Interpretation of the ARP index
If your flock ARPI is below 6.5	Poor
if your flock ARPI is between 6.5 and 8.5	Moderate
if your flock ARPI is above 8.5	Good
For further information on ARP index , please read the following published article:
Gezahegn, G., et al., Towards objective measurement of peproductive performance in traditionally managed goat flocks in the drylands of Ethiopia.
Please contact us if you have any question on using this perfomance calculator or G-ARPI in general :gezahegn.alemayehu@cgiar.org
